# Supplementary material for: Decreased CSTB, RAGE, and Axl Receptor Are Associated with Zika Infection in the Human Placenta
Source: Cells. 2022 Nov 16;11(22):3627. doi: 10.3390/cells11223627 (PMC9688057; doi:10.3390/cells11223627)
Supplement: Supplementary file 1 [file cells-11-03627-s001.zip]

Archive with 1 entries (1 files):
- cells-2006303-supplementary.pdf
